# Supplementary material for: Plant diversity is closely related to the density of zokor mounds in three alpine rangelands on the Tibetan Plateau
Source: PeerJ. 2019 May 13;7:e6921. doi: 10.7717/peerj.6921 (PMC6521815; doi:10.7717/peerj.6921)
Supplement: Supplemental Information 1 [file peerj-07-6921-s001.xlsx]

## Sheet: Figure 3
		Alpine meadow
		Richness						Abundance						Simpson						Shannon
		Ck	A	B	C	D		Ck	A	B	C	D		Ck	A	B	C	D		Ck	A	B	C	D
Replicate 1	Quadrat 1	14	14	13	16	17		296	206	376	349	439		0.769	0.766	0.802	0.799	0.843		1.869	1.905	1.872	1.905	2.401
	Quadrat 2	16	11	12	17	19		659	395	569	775	467		0.792	0.806	0.818	0.817	0.912		1.946	1.862	1.805	1.998	2.539
	Quadrat 3	13	10	11	17	17		385	519	437	244	179		0.832	0.791	0.772	0.879	0.903		1.992	1.855	1.875	2.377	2.517
	Quadrat 4	12	11	14	15	18		351	400	449	486	400		0.86	0.788	0.81	0.83	0.86		1.89	1.83	1.89	2.068	2.21
	Quadrat 5	13	11	15	18	19		423	320		423	369		0.77	0.795	0.783	0.841	0.89		1.93	1.84	1.86	2.197	2.33
Replicate 2	Quadrat 1	15	12	15	17	19		433	294	421	562	454		0.78	0.786	0.815	0.801	0.881		1.858	1.884	1.954	1.992	2.32
	Quadrat 2	13	11	14	17	18		468	379	474	464	377		0.798	0.786	0.795	0.831	0.876		1.917	1.853	1.921	2.057	2.342
	Quadrat 3	13	10	14	16	18		458	435	568	502	356		0.808	0.796	0.786	0.842	0.887		1.913	1.896	1.86	2.107	2.459
	Quadrat 4	15	12	12	17	18		389	341	358	392	329		0.791	0.782	0.788	0.84	0.888		1.864	1.853	1.862	2.083	2.283
	Quadrat 5	13	11	14	17	18		405	364	378	455	375		0.793	0.787	0.812	0.833	0.879		1.897	1.85	1.918	2.099	2.397
Replicate 3	Quadrat 1	14	12	12	16	17		361	368	446	376	336		0.801	0.779	0.805	0.836	0.868		1.854	1.84	1.859	2.076	2.523
	Quadrat 2	13	13	14	17	18		407	373	370	460	352		0.793	0.787	0.814	0.832	0.879		1.892	1.853	1.851	2.144	2.328
	Quadrat 3	13	11	13	16	18		416	346	428	484	402		0.787	0.785	0.788	0.827	0.884		1.881	1.857	1.851	1.982	2.277
	Quadrat 4	14	10	14	17	18		423	398	370	448	357		0.798	0.788	0.768	0.832	0.889		1.878	1.873	1.913	2.068	2.387
	Quadrat 5	13	11	13	17	18		376	357	362	420	343		0.793	0.784	0.773	0.834	0.876		1.92	1.852	1.916	2.198	2.395
		Alpine steppe
		Richness						Abundance						Simpson						Shannon
		Ck	A	B	C	D		Ck	A	B	C	D		Ck	A	B	C	D		Ck	A	B	C	D
Replicate 1	Quadrat 1	5	6	5	7	7		745	739	442	568	519		0.633	0.724	0.681	0.588	0.669		1.147	1.406	1.315	1.221	1.292
	Quadrat 2	6	6	7	7	6		858	549	820	517	562		0.712	0.782	0.744	0.706	0.69		1.332	1.609	1.537	1.433	1.319
	Quadrat 3	5	7	6	6	6		582	541	492	542	495		0.664	0.77	0.702	0.7	0.75		1.291	1.548	1.396	1.341	1.444
	Quadrat 4	5	6	6	6	7		763	600	593	555	555		0.676	0.789	0.719	0.685	0.733		1.287	1.56	1.456	1.38	1.4
	Quadrat 5	6	7	7	7	8		755	673	536	537	532		0.656	0.729	0.699	0.645	0.673		1.227	1.48	1.376	1.3	1.3
Replicate 2	Quadrat 1	6	6	6	7	7		728	631	556	534	443		0.666	0.759	0.709	0.665	0.703		1.257	1.521	1.423	1.341	1.351
	Quadrat 2	6	6	6	7	7		727	628	575	542	461		0.666	0.759	0.709	0.665	0.703		1.257	1.523	1.416	1.342	1.352
	Quadrat 3	6	7	6	6	6		713	565	595	538	521		0.681	0.78	0.721	0.697	0.724		1.303	1.574	1.463	1.395	1.368
	Quadrat 4	6	7	6	6	7		699	606	550	545	511		0.666	0.763	0.706	0.676	0.719		1.268	1.529	1.419	1.344	1.381
	Quadrat 5	6	6	6	7	6		728	633	545	521	435		0.666	0.759	0.709	0.665	0.703		1.257	1.52	1.424	1.331	1.351
Replicate 3	Quadrat 1	6	6	6	7	7		724	621	556	546	465		0.669	0.766	0.711	0.67	0.711		1.264	1.531	1.429	1.351	1.364
	Quadrat 2	6	6	6	6	6		722	600	575	537	431		0.673	0.766	0.714	0.68	0.71		1.279	1.544	1.446	1.365	1.363
	Quadrat 3	6	7	6	7	6		693	669	583	549	449		0.651	0.741	0.694	0.644	0.697		1.222	1.478	1.362	1.221	1.335
	Quadrat 4	5	6	5	7	7		738	687	594	553	551		0.655	0.747	0.7	0.639	0.692		1.22	1.485	1.382	1.43	1.311
	Quadrat 5	5	6	6	7	7		735	673	608	551	450		0.658	0.75	0.702	0.646	0.695		1.229	1.493	1.391	1.301	1.336
		Alpine shrub meadow
		Richness						Abundance						Simpson						Shannon
		Ck	A	B	C	D		Ck	A	B	C	D		Ck	A	B	C	D		Ck	A	B	C	D
Replicate 1	Quadrat 1	17	11	15	11	12		519	462	476	501	354		0.816	0.759	0.767	0.829	0.798		1.93	1.67	1.785	1.932	1.917
	Quadrat 2	10	14	12	14	12		521	416	582	477	259		0.782	0.808	0.821	0.838	0.784		1.953	1.884	1.98	1.894	1.723
	Quadrat 3	12	14	14	17	13		462	330	470	463	328		0.752	0.766	0.802	0.828	0.706		1.754	1.734	1.924	1.949	1.7
	Quadrat 4	14	14	14	14	13		515	422	525	500	338		0.8	0.79	0.81	0.84	0.78		1.99	1.78	1.9	1.95	1.8
	Quadrat 5	12	12	13	13	12		480	384	485	460	296		0.76	0.75	0.77	0.792	0.74		1.86	1.72	1.86	1.89	1.75
Replicate 2	Quadrat 1	13	14	14	14	12		495	410	506	481	318		0.782	0.773	0.794	0.827	0.761		1.875	1.751	1.882	1.927	1.774
	Quadrat 2	13	13	14	14	13		497	403	541	480	315		0.783	0.774	0.797	0.832	0.765		1.879	1.752	1.883	1.925	1.776
	Quadrat 3	12	14	13	16	12		496	389	520	480	308		0.778	0.785	0.811	0.835	0.756		1.869	1.799	1.935	1.931	1.738
	Quadrat 4	13	13	14	15	13		479	379	490	474	320		0.771	0.765	0.794	0.823	0.742		1.831	1.745	1.895	1.95	1.747
	Quadrat 5	13	13	14	13	13		494	413	505	480	317		0.786	0.772	0.793	0.825	0.761		1.874	1.751	1.881	1.922	1.773
Replicate 3	Quadrat 1	13	13	14	14	13		502	408	511	489	324		0.787	0.778	0.88	0.834	0.767		1.889	1.759	1.887	1.931	1.782
	Quadrat 2	12	13	13	15	13		496	391	512	476	308		0.785	0.775	0.799	0.827	0.754		1.864	1.774	1.909	1.921	1.745
	Quadrat 3	13	12	14	13	13		483	392	474	475	331		0.776	0.765	0.75	0.813	0.747		1.841	1.697	1.843	1.921	1.785
	Quadrat 4	14	12	13	13	13		521	423	495	484	334		0.792	0.776	0.782	0.823	0.776		1.89	1.742	1.835	1.924	1.821
	Quadrat 5	14	13	14	14	13		500	418	498	485	330		0.789	0.768	0.785	0.824	0.79		1.886	1.722	1.847	1.922	1.809

## Sheet: Figure 4
		Soil temperature (℃)								Soil moisture （%）
		0-10cm								0-10cm
		CK	A	B	C	D				CK	A	B	C	D
Replicate 1	Quadrat 1	17.25	16.75	17.4	17.25	16.35		Replicate 1	Quadrat 1	24.6	47.9	53.8	70.6	43.9
	Quadrat 2	17.75	16.9	17	17.45	17.1			Quadrat 2	16.7	43.3	57.7	68.4	70.6
	Quadrat 3	17.55	16.9	17	18.15	19			Quadrat 3	13.4	31.4	53.8	53.8	64.2
	Quadrat 4	16.7	16.9	17.55	16.8	16.4			Quadrat 4	12.4	60.3	50.9	55.3	73
	Quadrat 5	16.75	16.95	16.9	17.1	17.65			Quadrat 5	15.6	20.5	43.9	56.9	64.6
Replicate 2	Quadrat 1	17.7	16.56	17.83	17.45	16.48		Replicate 2	Quadrat 1	23.5	40.1	51.7	65.8	48.8
	Quadrat 2	17.45	16.58	17.32	17.32	17.32			Quadrat 2	15.8	40.2	58.6	63.9	65.2
	Quadrat 3	17.17	16.87	17.43	17.35	18.43			Quadrat 3	12.6	42.1	54.5	56.7	60.3
	Quadrat 4	17.3	16.51	17.35	17.68	17.04			Quadrat 4	13.8	55.3	55.7	53.1	75.1
	Quadrat 5	17.25	16.76	16.79	17.41	17.32			Quadrat 5	18.5	25.9	42.6	62.7	66.3
Replicate 3	Quadrat 1	16.65	17.95	17.51	17.37	16.18		Replicate 3	Quadrat 1	21.6	42.4	51.7	68.9	48.7
	Quadrat 2	17.95	17.28	17.25	17.13	17.32			Quadrat 2	15.3	48.7	55.9	62.1	68.5
	Quadrat 3	17.36	17.09	16.61	18.05	19.31			Quadrat 3	12.5	33.6	52.5	58.3	61.4
	Quadrat 4	17.1	17.23	17.07	16.68	16.24			Quadrat 4	13.3	50.7	48.6	57.7	71.5
	Quadrat 5	16.55	17.15	16.59	16.92	17.54			Quadrat 5	16.7	28.2	47.8	61.8	65.2
		10-20cm								10-20cm
		CK	A	B	C	D				CK	A	B	C	D
Replicate 1	Quadrat 1	16.35	13.85	13.7	13.35	11.7		Replicate 1	Quadrat 1	49	43.9	68.4	46	70.6
	Quadrat 2	15.8	14.95	13.6	13.8	12			Quadrat 2	48.7	44.9	70	55.3	74.2
	Quadrat 3	16.25	14.9	13	13.45	13.1			Quadrat 3	49.2	32.9	50.9	55.3	64.2
	Quadrat 4	15.9	15.75	13.85	14.25	10.95			Quadrat 4	48.58	43.9	37.2	70.3	55.3
	Quadrat 5	15.6	14.95	14.65	13.5	13.2			Quadrat 5	47.8	46.1	64.2	69.1	42
Replicate 2	Quadrat 1	16.24	14.35	14.07	13.77	12.23		Replicate 2	Quadrat 1	48.65	41.8	65.6	57.1	67.8
	Quadrat 2	15.91	14.73	13.46	13.71	11.89			Quadrat 2	48.2	41.8	66.1	53.2	72.4
	Quadrat 3	15.85	14.81	13.04	13.47	12.92			Quadrat 3	48.58	40.1	50.6	54.5	61.1
	Quadrat 4	16.01	15.66	13.63	14.03	10.93			Quadrat 4	48.1	41.8	47.5	67.4	53.6
	Quadrat 5	15.72	14.84	14.52	13.42	13.12			Quadrat 5	48.62	44.3	63.1	67.4	54.3
Replicate 3	Quadrat 1	16.43	13.97	14.43	13.84	11.62		Replicate 3	Quadrat 1	49.3	41.7	66.1	50.8	68.3
	Quadrat 2	15.88	14.83	13.48	13.72	12.32			Quadrat 2	48.59	43.8	63.9	52.6	58.4
	Quadrat 3	16.03	15.02	13.09	13.55	12.91			Quadrat 3	49.8		48.79	54.6	60.2
	Quadrat 4	15.97	15.56	13.76	13.86	11.01			Quadrat 4	47.3	41.7	49.67	68.6	53.5
	Quadrat 5	15.73	15.03	13.97	13.45	13.09			Quadrat 5	48.58	43.4	60.82	66.8	63.4
		20-30cm								20-30cm
		CK	A	B	C	D				CK	A	B	C	D
Replicate 1	Quadrat 1	14.75	11.9	10.8	11.5	9.55		Replicate 1	Quadrat 1	47	27.1	42.6	53.8	55.3
	Quadrat 2	14.1	12.7	11.25	10.45	8.8			Quadrat 2	49	53.8	59.4	63	56.9
	Quadrat 3	14.6	12.95	10.6	10.8	10.7			Quadrat 3	48.5	58.6	59.1	47.9	77.9
	Quadrat 4	14.6	13.35	11.15	10.85	8.45			Quadrat 4	47.3	46	28.6	56.9	73
	Quadrat 5	13.6	12.1	11.5	11.6	11.1			Quadrat 5	48.6	39.4	30.1	64.2	63.9
Replicate 2	Quadrat 1	14.25	12.93	11.31	10.52	10.2		Replicate 2	Quadrat 1	47.4	41.9	43.9	57.8	65.5
	Quadrat 2	13.98	12.37	11.04	10.94	11.5			Quadrat 2	48.9	52.1	49.7	53.4	64.3
	Quadrat 3	14.42	12.05	10.63	11.02	11.4			Quadrat 3	48.4	50.7	51.5	56.9	71.2
	Quadrat 4	14.38	12.13	11.06	11.05	11.1			Quadrat 4	48.4	43.2	38.4	59.6	64.5
	Quadrat 5	14.65	13.06	11.28	11.14	10.45			Quadrat 5	47.6	44.7	41.7	64.5	68.8
Replicate 3	Quadrat 1	14.4	12.06	11.3	10.9	9.3		Replicate 3	Quadrat 1	48.5	41.6	39.4	58.3	66.3
	Quadrat 2	13.95	12.96	11.39	10.28	9.8			Quadrat 2	48.9	45.7	49.2	49.2	70.7
	Quadrat 3	14.72	13.03	11.2	10.51	10.8			Quadrat 3	48.4	48.6	43.9	49.2	60.3
	Quadrat 4	14.8	12.3	10.6	11.2	8.1			Quadrat 4	47.6	42.1	39.6	61.7	61.5
	Quadrat 5	13.83	11.7	10.9	11.52	11.9			Quadrat 5	47.8	39.4	42.1	61.2	61.1

## Sheet: Figure 5
		Soil temperature (℃)								Soil moisture （%）
		0-10cm								0-10cm
		CK	A	B	C	D				CK	A	B	C	D
Replicate 1	Quadrat 1	19.5	22.9	19.7	19.7	18.9		Replicate 1	Quadrat 1	26.5	27.3	27.8	25.3	26.1
	Quadrat 2	20.2	17.8	18.4	17.4	18.1			Quadrat 2	23.8	23.4	30.4	18.6	33.7
	Quadrat 3	19.8	21	19.4	18.5	18.6			Quadrat 3	28.7	24.3	22.7	26.1	37.2
	Quadrat 4	19	20.4	17.9	17.8	18.3			Quadrat 4	23.4	22.3	24.2	30.7	27.3
	Quadrat 5	20.5	18.5	19	18.8	18.1			Quadrat 5	24.7	27.2	27.3	28.6	32.4
Replicate 2	Quadrat 1	19.4	19.6	19.2	18.5	17.7		Replicate 2	Quadrat 1	25.4	24.8	26.5	25.7	31.4
	Quadrat 2	19.4	20.1	18.7	17.3	17.9			Quadrat 2	23.8	24.3	28.1	23.3	31.7
	Quadrat 3	20.1	19.1	18.8	17.4	18.3			Quadrat 3	26.1	25.6	25.1	29.1	26.9
	Quadrat 4	21.4	21.6	18.9	18	20			Quadrat 4	27.1	25.4	25.3	24.2	33.6
	Quadrat 5	19.8	18.3	18.2	17.4	18.3			Quadrat 5	25.2	26.2	26.4	26.7	31.9
Replicate 3	Quadrat 1	20.6	21.2	19.1	19.3	17.8		Replicate 3	Quadrat 1	24.8	23.9	26.7	23.4	33.4
	Quadrat 2	18.9	20.4	18.5	18.9	18.1			Quadrat 2	25.9	24.6	27.2	23.8	32.8
	Quadrat 3	18.9	20.1	19.1	19.2	18.8			Quadrat 3	25.1	25.8	25.5	25.9	31.3
	Quadrat 4	20.4	19.1	19.7	19	19.1			Quadrat 4	25.8	24.1	26.7	27.9	28.6
	Quadrat 5	20.15	19.3	18.6	18.1	18.3			Quadrat 5	24.9	24.5	27.3	27.1	32.2
		10-20cm								10-20cm
		CK	A	B	C	D				CK	A	B	C	D
Replicate 1	Quadrat 1	17.6	17	15.8	17.3	15.1		Replicate 1	Quadrat 1	24	25.3	18.5	23.4	16.7
	Quadrat 2	16.4	16.4	17.3	16.4	15.3			Quadrat 2	26.1	27.3	20	23.5	26.1
	Quadrat 3	17	16.9	16.3	15.4	16.8			Quadrat 3	23.2	22.3	20.2	24.8	28.6
	Quadrat 4	17.9	17	17.2	15.4	16			Quadrat 4	21.5	25.3	23.4	22.7	26.4
	Quadrat 5	16.6	17.5	16.7	16.5	16.5			Quadrat 5	19.9	21.2	24.2	29.2	23.9
Replicate 2	Quadrat 1	16.8	16	16.2	15.9	15.4		Replicate 2	Quadrat 1	22.9	24.3	21.3	24.8	24.4
	Quadrat 2	17.4	16.2	16.9	15.5	15.3			Quadrat 2	21.5	22.1	20.8	25.3	17.7
	Quadrat 3	17.3	16	16.8	16.6	16.3			Quadrat 3	23.6	24.6	19.4	23.7	28.5
	Quadrat 4	18	16.9	15.6	15.6	15.2			Quadrat 4	25.1	25.3	22.5	27.1	26.4
	Quadrat 5	16.4	16.4	16.4	15.8	16.3			Quadrat 5	19.7	22.7	20.6	26.2	22.3
Replicate 3	Quadrat 1	17	17.5	16.2	9.5	15.8		Replicate 3	Quadrat 1	21.2	25.6	19.8	24.3	24.3
	Quadrat 2	17.4	16.9	16.8	15.6	15.8			Quadrat 2	24.3	24.2	22.3	25.9	26.4
	Quadrat 3	16.4	17.7	16.8	16.6	16.1			Quadrat 3	23.8	25.1	19.3	23.5	19.8
	Quadrat 4	17.1	16.5	16.2	16.1	15.6			Quadrat 4	23.1	24.9	22.9	23.1	27.9
	Quadrat 5	16.9	15.9	15.7	15.9	15.8			Quadrat 5	24.3	24.1	23.7	23.6	25.1
		20-30cm								20-30cm
		CK	A	B	C	D				CK	A	B	C	D
Replicate 1	Quadrat 1	15.9	14.9	14.8	15.6	15.1		Replicate 1	Quadrat 1	20.4	15.1	11.7	18.5	29.7
	Quadrat 2	14.6	15.1	14.7	14.5	14.3			Quadrat 2	25.3	18.2	20.2	23.3	31.4
	Quadrat 3	14.9	14.7	14.5	15.2	14.8			Quadrat 3	23.8	16.4	24.6	22.8	24.6
	Quadrat 4	15.2	15.2	14.8	14.4	14.6			Quadrat 4	21.2	27.8	22.3	25.3	29.2
	Quadrat 5	15.6	14.9	15.4	14.9	14.1			Quadrat 5	19.2	20.2	12.6	25.3	19.6
Replicate 2	Quadrat 1	15	14.6	14.3	14.7	14.4		Replicate 2	Quadrat 1	22.1	19.5	18.2	23.3	26.8
	Quadrat 2	15.4	15.5	14.9	13.6	14.1			Quadrat 2	23.5	16.7	23.4	24.9	23.7
	Quadrat 3	14.8	14.8	14.3	14.4	13.9			Quadrat 3	20.6	20.3	21.3	23.7	28.5
	Quadrat 4	15.1	15.5	14	14.4	14.6			Quadrat 4	21.2	18.6	23.7	21.9	24.3
	Quadrat 5	14.4	14.8	14.6	14.1	13.7			Quadrat 5	24.7	21.7	19.8	22.3	26.9
Replicate 3	Quadrat 1	15.3	14.9	15.2	14.9	14.9		Replicate 3	Quadrat 1	23.1	19.9	16.3	23.5	25.2
	Quadrat 2	14.8	14.7	15.7	14.05	14.3			Quadrat 2	20.8	17.9	14.7	19.3	27.4
	Quadrat 3	15.1	15.1	14.6	14.9	14.5			Quadrat 3	21.5	22.5	15.2	24.6	29.8
	Quadrat 4	15.4	14.5	15.3	14.7	14.6			Quadrat 4	22.3	17.7	14.9	24.8	28.3
	Quadrat 5	15	15.2	15.1	14.8	14.4			Quadrat 5	22.5	20.9	13.7	22.1	27.9

## Sheet: Figure 6
		Soil temperature (℃)								Soil moisture （%）
		0-10cm								0-10cm
		CK	A	B	C	D				CK	A	B	C	D
Replicate 1	Quadrat 1	14.2	17.3	14.2	13.6	12.8		Replicate 1	Quadrat 1	47.5	43.9	33.7	57.7	35.8
	Quadrat 2	13.9	15.6	14.2	13.5	12.3			Quadrat 2	43.9	47.2	53.8	43.9	47.2
	Quadrat 3	14.3	15.3	13.8	13.7	12.2			Quadrat 3	55.3	44.9	56.9	37.2	47.5
	Quadrat 4	13.6	16.5	14.1	14.2	13.2			Quadrat 4	53.8	64	53.8	42	55.3
	Quadrat 5	13.1	13.7	13.8	13.1	12.6			Quadrat 5	46.6	43.9	33.7	44.9	53.8
Replicate 2	Quadrat 1	12.8	14.1	13.4	12.5	12.5		Replicate 2	Quadrat 1	49.5	48.8	46.4	45.2	47.9
	Quadrat 2	13.5	13.9	13.9	13.3	12.3			Quadrat 2	48.3	45.5	55.5	51.9	51.7
	Quadrat 3	12.9	15.1	15.1	12.2	12.8			Quadrat 3	52.1	51.3	43.2	47.2	44.3
	Quadrat 4	13.1	15.9	13.4	12.8	12.4			Quadrat 4	48.7	52.7	40.7	37.9	52.7
	Quadrat 5	13	17.3	14.8	13.1	12.3			Quadrat 5	54.9	46.6	53.5	41.3	46.9
Replicate 3	Quadrat 1	13.5	16.4	14.1	12.8	12.6		Replicate 3	Quadrat 1	48.8	47.9	48.2	43.7	49.2
	Quadrat 2	14.1	16.6	13.9	13.1	13.3			Quadrat 2	47.2	50.2	47.4	45.5	45.8
	Quadrat 3	13.6	15.7	14.5	12.7	12.8			Quadrat 3	48.1	47.1	41.1	48.3	43.8
	Quadrat 4	13.4	14.7	13.7	13.5	12.7			Quadrat 4	45.9	48.7	38.5	46.1	49.9
	Quadrat 5	13.5	15.6	14.9	14.3	12.4			Quadrat 5	50.8	49.1	49.3	44.4	47.1
		10-20cm								10-20cm
		CK	A	B	C	D				CK	A	B	C	D
Replicate 1	Quadrat 1	12.2	12.8	13.1	11.9	11.1		Replicate 1	Quadrat 1	43.9	33.4	44.9	48.2	57.9
	Quadrat 2	12	14.3	13.2	12.3	11.7			Quadrat 2	39.4	32.9	46.7	46	64.2
	Quadrat 3	11.9	12.8	12.9	12.4	11.8			Quadrat 3	53.8	47.2	37.2	53.8	55.3
	Quadrat 4	12.2	12.9	12.1	11.9	11.4			Quadrat 4	38.6	54.2	55.3	46.6	48.3
	Quadrat 5	12.6	13.1	13.3	11.6	12.1			Quadrat 5	60.6	30.9	30.1	55.3	57.7
Replicate 2	Quadrat 1	11.7	12.4	14.1	11.6	11.3		Replicate 2	Quadrat 1	47.3	39.7	42.8	49.9	56.7
	Quadrat 2	12.4	13.4	11.9	12	11			Quadrat 2	42.8	42.3	46.5	50.3	56.6
	Quadrat 3	11.9	12.9	12.5	11.8	10.6			Quadrat 3	45.9	34.5	42.7	46.7	60.2
	Quadrat 4	12.2	12.1	12.2	11.6	11.5			Quadrat 4	52.7	37.7	36.9	54.3	54.5
	Quadrat 5	11.9	12.5	13.1	11.4	11			Quadrat 5	47.1	45.2	37.4	48.9	61.1
Replicate 3	Quadrat 1	12.3	12.6	12.5	11.8	11.7		Replicate 3	Quadrat 1	48.3	41.3	44.3	49.3	59.8
	Quadrat 2	11.8	14.1	11.7	12.1	10.7			Quadrat 2	49.6	43.7	39.6	53.7	58.4
	Quadrat 3	11.5	13.1	12.3	11.9	11.1			Quadrat 3	45.4	35.6	43.7	52.5	55.2
	Quadrat 4	11.9	12.5	12	11.7	11.6			Quadrat 4	48.3	34.9	45.6	47.6	51.9
	Quadrat 5	11.6	14.2	12.7	12.2	11.4			Quadrat 5	45.1	42.3	48.9	46.7	52.3
		20-30cm								20-30cm
		CK	A	B	C	D				CK	A	B	C	D
Replicate 1	Quadrat 1	10.9	12	11.3	11.4	10.9		Replicate 1	Quadrat 1	53.8	45.2	32.9	40.7	59.4
	Quadrat 2	10.9	13.5	10.8	10.7	9.7			Quadrat 2	37.9	39.1	46.6	53.8	55.3
	Quadrat 3	10.7	11.8	10.9	11	10.2			Quadrat 3	43.9	37.2	42	48.3	55.3
	Quadrat 4	11.1	11.3	11.2	10.5	9.8			Quadrat 4	42	53.8	44.6	48.2	53.8
	Quadrat 5	11.3	13.7	11.4	11.1	10.3			Quadrat 5	59.7	30.4	42	59.7	50.9
Replicate 2	Quadrat 1	10.6	11.5	10.8	10.8	10.3		Replicate 2	Quadrat 1	47.5	41.3	41.7	50.2	54.9
	Quadrat 2	11	12.2	11.4	11.1	9.9			Quadrat 2	39.7	48.7	36.2	44.6	56.3
	Quadrat 3	10.8	11.9	10.5	10.3	9.8			Quadrat 3	42.4	36.7	43.5	52.8	51.4
	Quadrat 4	10.5	12.1	11.3	10.8	10.1			Quadrat 4	43.8	34.6	42.9	49.7	53.6
	Quadrat 5	11.1	13.3	11.1	10.3	9.9			Quadrat 5	51.2	44.8	41.3	53.5	57.8
Replicate 3	Quadrat 1	10.8	11.8	11.7	11.1	10.6		Replicate 3	Quadrat 1	48.3	43.7	33.8	45.6	56.8
	Quadrat 2	10.7	12	11.5	10.7	10.3			Quadrat 2	51.5	48.2	44.5	47.8	55.5
	Quadrat 3	11.4	11.5	10.7	11.5	10			Quadrat 3	46.7	37.1	43.6	49.3	52.3
	Quadrat 4	11.1	11.6	11	11.1	10.2			Quadrat 4	52.9	42.5	44.8	54.3	55.7
	Quadrat 5	11.2	12.5	11.1	10.8	10.1			Quadrat 5	49.9	33.8	43.9	53.6	55.2

## Sheet: Figure 7 Cumulative richness
Cumulative Species Richness
Alpine meadow							Alpine steppe							Alpine shrub meadow
Samples	CK	A	B	C	D		Samples	CK	A	B	C	D		Samples	CK	A	B	C	D
1	11.59	10.44	11.11	12.83	13.71		1	6.14	7.47	6.58	6.89	5.65		1	10.06	9.83	11.2	9.83	9.71
2	16.13	14.4	15.86	18.3	19.6		2	9.03	8.53	8.32	8	7.88		2	16.71	29.83	20.2	19.6	15.25
3	18.73	16.97	18.9	21.54	23.02		3	10.75	11.36	9.47	9.43	9.55		3	20.4	27.67	23.86	23.79	18.9
4	20.49	18.88	21.39	23.78	25.41		4	11.92	12.35	10.11	11.94	12.87		4	23.51	29.84	26.16	27.12	21.57
5	21.8	20.34	23.56	25.47	27.24		5	12.78	13.9	11.56	12.88	13.59		5	25.31	30.51	27.64	28.72	23.66
6	22.83	21.48	25.18	26.8	28.71		6	13.46	14.5	12.73	14.38	14.82		6	27.08	31.93	28.58	30.45	25.35
7	23.68	22.38	26.27	27.87	29.92		7	14.01	15.73	14.29	16.12	16.2		7	28.31	32.42	29.46	31.54	26.75
8	24.41	23.1	27.27	28.77	30.95		8	14.5	16.42	15.36	16.54	16.78		8	29.31	33.23	29.99	32.34	27.93
9	25.05	23.68	28.01	29.52	31.83		9	14.92	16.83	16.29	16.93	17.29		9	30.13	33.95	30.91	32.98	28.93
10	25.62	24.16	28.7	30.16	32.61		10	15.33	17.14	16.79	17.47	17.63		10	30.65	33.8	30.87	33.34	29.8
11	26.14	24.56	29.03	30.72	33.29		11	15.66	17.65	16.97	17.82	18.19		11	31	33.52	31.15	33.52	30.56
12	26.62	24.9	29.31	30.79	33.91		12	16	17.83	17.23	18.06	18.52		12	31.44	33.88	31.32	33.86	31.18
13	27.06	25.2	29.54	30.86	33.98		13	16.31	18	17.54	18.17	18.95		13	31.84	33.77	31.41	34.13	31.74
14	27.38	25.46	29.72	30.99	34.12		14	16.61	18.13	17.71	18.23	19.05		14	31.96	33.44	31.75	34.09	32.24
15	27.56	25.68	29.91	31.03	34.21		15	16.89	18.26	17.8	18.32	19.12		15	32.17	33.56	32.12	34.24	32.67

## Sheet: Figure 7 Abundance distribution
Species Abundance Distribution
After standardization							After standardization							After standardization
Alpine meadow							Alpine steppe							Alpine shrub meadow
Species	CK	A	B	C	D		Species	CK	A	B	C	D		Species	CK	A	B	C	D
1	0.2848	0.273885	0.278166	0.198099	0.169828		1	0.435065	0.49662	0.2981	0.316257	0.445005		1	0.42887	0.241499	0.286561	0.306291	0.290885
2	0.176	0.155596	0.146076	0.175439	0.123758		2	0.235931	0.19914	0.232185	0.249869	0.314849		2	0.132845	0.22762	0.252306	0.290563	0.268767
3	0.1048	0.139217	0.142191	0.143275	0.114724		3	0.233766	0.176398	0.167458	0.192891	0.0985335		3	0.0794979	0.138793	0.131094	0.163079	0.172922
4	0.0864	0.118289	0.102564	0.115497	0.0885276		4	0.0577201	0.0467117	0.150238	0.094093	0.0724106		4	0.0711297	0.138099	0.0988142	0.0827814	0.120643
5	0.0752	0.101911	0.0831391	0.0942982	0.0885276		5	0.0194805	0.0350338	0.131235	0.0632514	0.0618698		5	0.0543933	0.0825815	0.0606061	0.0463576	0.0449062
6	0.068	0.0828025	0.0699301	0.0635965	0.0704607		6	0.0093795	0.0245851	0.0195962	0.0538421	0.00733272		6	0.0512552	0.0693962	0.055336	0.0364238	0.0428954
7	0.0456	0.0254777	0.040404	0.0555555	0.0650406		7	0.0050505	0.0202827	0.00118765	0.026137	0		7	0.039749	0.036086	0.0447958	0.0331126	0.0154156
8	0.0336	0.0227479	0.033411	0.0497076	0.0596206		8	0.00360751	0.00122926	0	0.00209095			8	0.0387029	0.0284525	0.0223979	0.0165563	0.0140751
9	0.0296	0.0209281	0.027972	0.0197368	0.0496838		9	0	0		0.00156822			9	0.0261506	0.0166551	0.0177866	0.00745033	0.0100536
10	0.0248	0.0200182	0.016317	0.0124269	0.0406504		10				0			10	0.0251046	0.00832755	0.0052701	0.00496689	0.0080429
11	0.0232	0.0118289	0.013209	0.0116959	0.031617									11	0.0251046	0.00277584	0.0052701	0.00248344	0.00268096
12	0.0128	0.00636942	0.011655	0.0102339	0.0126468									12	0.00732217	0.00277584	0.00461132	0.00248344	0.00268096
13	0.012	0.00545951	0.010878	0.00730993	0.0117434									13	0.00627615	0.00277584	0.00263504	0.00165564	0.00201072
14	0.0096	0.00272975	0.00621601	0.00657895	0.00993677									14	0.00313808	0.00208189	0.00263504	0.00165564	0.00134049
15	0.00640001	0.00272975	0.004662	0.00657895	0.00813008									15	0.00313808	0.00138793	0.00197628	0.00165564	0.00134049
16	0.0048	0.00272975	0.00388501	0.00657895	0.00813008									16	0.00313808	0.000693956	0.00131753	0.000827806	0.000670235
17	0.00160001	0.00272975	0.002331	0.00365498	0.00813008									17	0.00313808	0	0.00131753	0.000827806	0.000670235
18	0.000799992	0.00181985	0.002331	0.00365498	0.00813008									18	0.00104601		0.00131753	0.000827806	0
19	0	0.00181985	0.002331	0.00365498	0.00451672									19	0		0.00131753	0
20		0.000909909	0.00155401	0.00292397	0.00361336									20			0.000658755
21		0	0.000776993	0.00292397	0.00361336									21			0.000658755
22			0	0.001462	0.00361336									22			0.000658755
23				0.001462	0.00361336									23			0.000658755
24				0.001462	0.00271003									24			0
25				0.001462	0.00271003
26				0.000730987	0.00180669
27				0	0.00180669
28					0.00180669
29					0.000903333
30					0
Raw data (Species abundance within 0.5 m*0.5 m quadrat)							Raw data (Species abundance within 1 m*1 m quadrat)							Raw data (Species abundance within 2 m*2 m quadrat)
	CK	A	B	C	D			CK	A	B	C	D			CK	A	B	C	D
1	118.667	100.333	119.333	90.3333	62.6667		1	201	269.333	167.333	201.667	323.667		1	136.667	116	145	123.333	144.667
2	73.3333	57	62.6667	80	45.6667		2	109	108	130.333	159.333	229		2	42.3333	109.333	127.667	117	133.667
3	43.6667	51	61	65.3333	42.3333		3	108	95.6667	94	123	71.6667		3	25.3333	66.6667	66.3333	65.6667	86
4	36	43.3333	44	52.6667	32.6667		4	26.6667	25.3333	84.3333	60	52.6667		4	22.6667	66.3333	50	33.3333	60
5	31.3333	37.3333	35.6667	43	32.6667		5	9	19	73.6667	40.3333	45		5	17.3333	39.6667	30.6667	18.6667	22.3333
6	28.3333	30.3333	30	29	26		6	4.33333	13.3333	11	34.3333	5.33333		6	16.3333	33.3333	28	14.6667	21.3333
7	19	9.33333	17.3333	25.3333	24		7	2.33333	11	0.66667	16.6667	0		7	12.6667	17.3333	22.6667	13.3333	7.66667
8	14	8.33333	14.3333	22.6667	22		8	1.66667	0.66667	0	1.33333			8	12.3333	13.6667	11.3333	6.66667	7
9	12.3333	7.66667	12	9	18.3333		9	0	0		1			9	8.33333	8	9	3	5
10	10.3333	7.33333	7	5.66667	15		10				0			10	8	4	2.66667	2	4
11	9.66667	4.33333	5.66667	5.33333	11.6667									11	8	1.33333	2.66667	1	1.33333
12	5.33333	2.33333	5	4.66667	4.66667									12	2.33333	1.33333	2.33333	1	1.33333
13	5	2	4.66667	3.33333	4.33333									13	2	1.33333	1.33333	0.66667	1
14	4	1	2.66667	3	3.66667									14	1	1	1.33333	0.66667	0.66667
15	2.66667	1	2	3	3									15	1	0.66667	1	0.66667	0.66667
16	2	1	1.66667	3	3									16	1	0.33333	0.66667	0.33333	0.33333
17	0.66667	1	1	1.66667	3									17	1	0	0.66667	0.33333	0.33333
18	0.33333	0.66667	1	1.66667	3									18	0.33333		0.66667	0.33333	0
19	0	0.66667	1	1.66667	1.66667									19	0		0.66667	0
20		0.33333	0.66667	1.33333	1.33333									20			0.33333
21		0	0.33333	1.33333	1.33333									21			0.33333
22			0	0.66667	1.33333									22			0.33333
23				0.66667	1.33333									23			0.33333
24				0.66667	1									24			0
25				0.66667	1
26				0.33333	0.66667
27				0	0.66667
28					0.66667
29					0.33333
30					0
After Logseries model							After Geometric model							After Logseries model
	CK	A	B	C	D			CK	A	B	C	D			CK	A	B	C	D
1	136.43	108.32	125.24	113.27	80.393		1	249.29	294.24	380.13	390.11	400.22		1	99.926	175.66	141.16	131.17	174.58
2	80.883	66.813	77.54	73.74	54.167		2	117.06	144.68	174.72	199.85	191.95		2	60.366	99.021	88.684	77.949	100.41
3	54.015	46.193	53.825	53.595	40.564		3	54.964	71.137	80.31	102.38	92.057		3	40.928	63.186	62.446	52.105	65.125
4	38.005	33.607	39.303	40.798	31.863		4	25.809	34.978	36.914	52.448	44.151		4	29.293	42.417	46.179	36.682	44.469
5	27.425	25.172	29.577	32.056	25.613		5	12.119	17.199	16.967	26.868	21.175		5	21.491	29.253	35.159	26.678	31.272
6	20.186	19.281	22.649	25.594	21.079		6	5.6904	8.4566	7.7989	13.764	10.156		6	16.152	20.623	27.288	19.591	22.378
7	15.035	14.862	17.586	20.652	17.402		7	2.672	4.1581	3.5847	7.0513			7	12.183	14.626	21.384	14.728	16.21
8	11.276	11.515	13.723	16.851	14.584		8	1.2546	2.0445		3.6123			8	9.3081	10.531	16.924	10.977	11.906
9	8.492	9.1048	10.792	13.811	12.378		9				1.8505			9	7.118	7.6058	13.513	8.3368	8.7503
10	6.543	7.0964	8.5267	11.403	10.539		10							10	5.4754	5.4118	10.889	6.3915	6.4551
11	4.8725	5.6235	6.7947	9.5026	8.9462									11	4.2434	3.9491	8.6585	4.8631	4.7338
12	3.7588	4.4185	5.3292	7.8555	7.5981									12	3.2852	2.779	6.9531	3.7516	3.4427
13	2.9235	3.4812	4.2634	6.5885	6.6177									13	2.6008	2.0477	5.6412	2.7789	2.5821
14	2.2274	2.8118	3.464	5.4482	5.6373									14	1.9164	1.4626	4.5917	2.0842	1.8648
15	1.6706	2.2762	2.6646	4.5613	4.902									15	1.5057	1.0239	3.6733	1.6674	1.4345
16	1.2529	1.7406	2.1317	3.8011	4.1667									16	1.232	0.73132	3.0174	1.2505	1.0041
17	0.9745	1.3389	1.732	3.1675	3.554									17	0.95819		2.4926	0.97262	0.71724
18	0.69607	1.0712	1.3323	2.6607	3.0638									18	0.68442		1.9679	0.69473
19		0.93726	1.0658	2.2806	2.6961									19			1.5743
20		0.66947	0.79938	1.9005	2.3285									20			1.3119
21			0.66615	1.6471	2.0834									21			1.0495
22				1.3937	1.7157									22			0.78714
23				1.1403	1.4706									23			0.65595
24				0.88691	1.3481									24
25				0.76021	1.103
26				0.63351	0.98041
27					0.85785
28					0.7353
29					0.61275
30

## Sheet: Figure 8
Alpine meadow (relative importance values of plant functional groups)							Alpine steppe (relative importance values of plant functional groups)							Alpine shrub meadow (relative importance values of plant functional groups)
Plot	Grass	Sedge	Perennial herb	Annual herb	Shrub		Plot	Grass	Sedge	Perennial herb	Annual herb	Shrub		Plot	Grass	Sedge	Perennial herb	Annual herb	Shrub
CK	0.48264	0.341252	0.175108	0.001	0		CK	0.821723	0.0985335	0.0797434	0	0		CK	0.00402145	0.178954	0.524799	0.00134048	0.290885
A	0.572592	0.260159	0.157471	0.00977738	0		A	0.59692	0.00212427	0.399363	0	0.0015932		A	0.0057947	0.152318	0.529801	0.0057947	0.306291
B	0.569689	0.264364	0.154997	0.0109504	0		B	0.378079	0	0.621921	0	0		B	0.0625823	0.118577	0.559289	0.00724638	0.252306
C	0.535596	0.281989	0.149527	0.0328881	0		C	0.531653	0.0245851	0.442532	0	0.00122926		C	0.00832755	0.221374	0.524636	0.00416378	0.241499
D	0.467513	0.32129	0.167838	0.0433588	0		D	0.252033	0	0.747967	0	0		D	0.0805439	0.175732	0.266736	0.0481172	0.42887

## Sheet: Figure 9
		Alpine meadow									Alpine steppe									Alpine shrub meadow
		Number of new mounds	Number of old mounds	Soil temperature	Soil moisture	Richness	Abundance	Simpson	Shannon		Number of new mounds	Number of old mounds	Soil temperature	Soil moisture	Richness	Abundance	Simpson	Shannon		Number of new mounds	Number of old mounds	Soil temperature	Soil moisture	Richness	Abundance	Simpson	Shannon
CK	Sampling site1	0	0	16.1167	40.2	14	296	0.769	1.869		0	0	17.6667	23.6333	5	745	0.633	1.147		0	0	12.4333	48.4	17	519	0.816	1.93
	Sampling site2	0	0	15.8833	38.1333	16	659	0.792	1.946		0	0	17.0667	25.0667	6	858	0.712	1.332		0	0	12.2667	40.4	10	521	0.782	1.953
	Sampling site3	0	0	16.1333	37.0333	13	385	0.832	1.992		0	0	17.2333	25.2333	5	582	0.664	1.291		0	0	12.3	51	12	462	0.752	1.754
	Sampling site4	0	0	15.7333	36.0933	12	351	0.86	1.89		0	0	17.3667	22.0333	5	763	0.676	1.287		0	0	12.3	44.8	14	515	0.8	1.99
	Sampling site5	0	0	15.3167	37.3333	13	423	0.77	1.93		0	0	17.5667	21.2667	6	755	0.656	1.227		0	0	12.3333	55.6333	12	480	0.76	1.86
	Sampling site6	0	0	16.0633	39.85	15	433	0.78	1.858		0	0	17.0667	23.4667	6	728	0.666	1.257		0	0	11.7	48.1	13	495	0.782	1.875
	Sampling site7	0	0	15.78	37.6333	13	468	0.798	1.917		0	0	17.4	22.9333	6	727	0.666	1.257		0	0	12.3	43.6	13	497	0.783	1.879
	Sampling site8	0	0	15.8133	36.5267	13	458	0.808	1.913		0	0	17.4	23.4333	6	713	0.681	1.303		0	0	11.8667	46.8	12	496	0.778	1.869
	Sampling site9	0	0	15.8967	36.7667	15	389	0.791	1.864		0	0	18.1667	24.4667	6	699	0.666	1.268		0	0	11.9333	48.4	13	479	0.771	1.831
	Sampling site10	0	0	15.8733	38.24	13	405	0.793	1.897		0	0	16.8667	23.2	6	728	0.666	1.257		0	0	12	51.0667	13	494	0.786	1.874
	Sampling site11	0	0	15.8267	39.8	14	361	0.801	1.854		0	0	17.6333	23.0333	6	724	0.669	1.264		0	0	12.2	48.4667	13	502	0.787	1.889
	Sampling site12	0	0	15.9267	37.5967	13	407	0.793	1.892		0	0	17.0333	23.6667	6	722	0.673	1.279		0	0	12.2	49.4333	12	496	0.785	1.864
	Sampling site13	0	0	16.0367	36.9	13	416	0.787	1.881		0	0	16.8	23.4667	6	693	0.651	1.222		0	0	12.1667	46.7333	13	483	0.776	1.841
	Sampling site14	0	0	15.9567	36.0667	14	423	0.798	1.878		0	0	17.6333	23.7333	5	738	0.655	1.22		0	0	12.1333	49.0333	14	521	0.792	1.89
	Sampling site15	0	0	15.37	37.6933	13	376	0.793	1.92		0	0	17.35	23.9	5	735	0.658	1.229		0	0	12.1	48.6	14	500	0.789	1.886
A	Sampling site16	3	10	14.1667	39.6333	14	206	0.766	1.905		68	150	18.2667	22.5667	6	739	0.724	1.406		10	20	14.0333	40.8333	11	462	0.759	1.67
	Sampling site17	3	10	14.85	47.3333	11	395	0.806	1.862		68	150	16.4333	22.9667	6	549	0.782	1.609		10	20	14.4667	39.7333	14	416	0.808	1.884
	Sampling site18	3	10	14.9167	40.9667	10	519	0.791	1.855		68	150	17.5333	21	7	541	0.77	1.548		10	20	13.3	43.1	14	330	0.766	1.734
	Sampling site19	3	10	15.3333	50.0667	11	400	0.788	1.83		68	150	17.5333	25.1333	6	600	0.789	1.56		10	20	13.5667	57.3333	14	422	0.79	1.78
	Sampling site20	3	10	14.6667	35.3333	11	320	0.795	1.84		68	150	16.9667	22.8667	7	673	0.729	1.48		10	20	13.5	35.0667	12	384	0.75	1.72
	Sampling site21	5	16	14.6133	41.2667	12	294	0.786	1.884		88	162	16.7333	22.8667	6	631	0.759	1.521		17	21	12.6667	43.2667	14	410	0.773	1.751
	Sampling site22	5	16	14.56	44.7	11	379	0.786	1.853		88	162	17.2667	21.0333	6	628	0.759	1.523		17	21	13.1667	45.5	13	403	0.774	1.752
	Sampling site23	5	16	14.5767	44.3	10	435	0.796	1.896		88	162	16.6333	23.5	7	565	0.78	1.574		17	21	13.3	40.8333	14	389	0.785	1.799
	Sampling site24	5	16	14.7667	46.7667	12	341	0.782	1.853		88	162	18	23.1	7	606	0.763	1.529		17	21	13.3667	41.6667	13	379	0.765	1.745
	Sampling site25	5	16	14.8867	38.3	11	364	0.787	1.85		88	162	16.5	23.5333	6	633	0.759	1.52		17	21	14.3667	45.5333	13	413	0.772	1.751
	Sampling site26	6	19	14.66	41.9	12	368	0.779	1.84		92	170	17.8667	23.1333	6	621	0.766	1.531		23	29	13.6	44.3	13	408	0.778	1.759
	Sampling site27	6	19	15.0233	46.0667	13	373	0.787	1.853		92	170	17.3333	22.2333	6	600	0.766	1.544		23	29	14.2333	47.3667	13	391	0.775	1.774
	Sampling site28	6	19	15.0467	27.4	11	346	0.785	1.857		92	170	17.6333	24.4667	7	669	0.741	1.478		23	29	13.4333	39.9333	12	392	0.765	1.697
	Sampling site29	6	19	15.03	44.8333	10	398	0.788	1.873		92	170	16.7	22.2333	6	687	0.747	1.485		23	29	12.9333	42.0333	12	423	0.776	1.742
	Sampling site30	6	19	14.6267	37	11	357	0.784	1.852		92	170	16.8	23.1667	6	673	0.75	1.493		23	29	14.1	41.7333	13	418	0.768	1.722
B	Sampling site31	10	20	13.9667	54.9333	13	376	0.802	1.872		165	164	16.7667	19.3333	5	442	0.681	1.315		20	60	12.8667	37.1667	15	476	0.767	1.785
	Sampling site32	10	20	13.95	62.3667	12	569	0.818	1.805		165	164	16.8	23.5333	7	820	0.744	1.537		20	60	12.7333	49.0333	12	582	0.821	1.98
	Sampling site33	10	20	13.5333	54.6	11	437	0.772	1.875		165	164	16.7333	22.5	6	492	0.702	1.396		20	60	12.5333	45.3667	14	470	0.802	1.924
	Sampling site34	10	20	14.1833	38.9	14	449	0.81	1.89		165	164	16.6333	23.3	6	593	0.719	1.456		20	60	12.4667	51.2333	14	525	0.81	1.9
	Sampling site35	10	20	14.35	46.0667	15		0.783	1.86		165	164	17.0333	21.3667	7	536	0.699	1.376		20	60	12.8333	35.2667	13	485	0.77	1.86
	Sampling site36	13	28	14.4033	53.7333	15	421	0.815	1.954		179	176	16.5667	22	6	556	0.709	1.423		26	72	12.7667	43.6333	14	506	0.794	1.882
	Sampling site37	13	28	13.94	58.1333	14	474	0.795	1.921		179	176	16.8333	24.1	6	575	0.709	1.416		26	72	12.4	46.0667	14	541	0.797	1.883
	Sampling site38	13	28	13.7	52.2	14	568	0.786	1.86		179	176	16.6333	21.9333	6	595	0.721	1.463		26	72	12.7	43.1333	13	520	0.811	1.935
	Sampling site39	13	28	14.0133	47.2	12	358	0.788	1.862		179	176	16.1667	23.8333	6	550	0.706	1.419		26	72	12.3	40.1667	14	490	0.794	1.895
	Sampling site40	13	28	14.1967	49.1333	14	378	0.812	1.918		179	176	16.4	22.2667	6	545	0.709	1.424		26	72	13	44.0667	14	505	0.793	1.881
	Sampling site41	19	36	14.4133	52.4	12	446	0.805	1.859		200	179	16.8333	20.9333	6	556	0.711	1.429		32	80	12.7667	42.1	14	511	0.88	1.887
	Sampling site42	19	36	14.04	56.3333	14	370	0.814	1.851		200	179	17	21.4	6	575	0.714	1.446		32	80	12.3667	43.8333	13	512	0.799	1.909
	Sampling site43	19	36	13.6333	48.3967	13	428	0.788	1.851		200	179	16.8333	20	6	583	0.694	1.362		32	80	12.5	42.8	14	474	0.75	1.843
	Sampling site44	19	36	13.81	45.9567	14	370	0.768	1.913		200	179	17.0667	21.5	5	594	0.7	1.382		32	80	12.2333	42.9667	13	495	0.782	1.835
	Sampling site45	19	36	13.82	50.24	13	362	0.773	1.916		200	179	16.4667	21.5667	6	608	0.702	1.391		32	80	12.9	47.3667	14	498	0.785	1.847
C	Sampling site46	18	48	14.0333	56.8	16	349	0.799	1.905		300	204	17.5333	22.4	7	568	0.588	1.221		30	112	12.3	48.8667	11	501	0.829	1.932
	Sampling site47	18	48	13.9	62.2333	17	775	0.817	1.998		300	204	16.1	21.8	7	517	0.706	1.433		30	112	12.1667	47.9	14	477	0.838	1.894
	Sampling site48	18	48	14.1333	52.3333	17	244	0.879	2.377		300	204	16.3667	24.5667	6	542	0.7	1.341		30	112	12.3667	46.4333	17	463	0.828	1.949
	Sampling site49	18	48	13.9667	60.8333	15	486	0.83	2.068		300	204	15.8667	26.2333	6	555	0.685	1.38		30	112	12.2	45.6	14	500	0.84	1.95
	Sampling site50	18	48	14.0667	63.4	18	423	0.841	2.197		300	204	16.7333	27.7	7	537	0.645	1.3		30	112	11.9333	53.3	13	460	0.792	1.89
	Sampling site51	20	56	13.9133	60.2333	17	562	0.801	1.992		343	214	16.3667	24.6	7	534	0.665	1.341		32	127	11.6333	48.4333	14	481	0.827	1.927
	Sampling site52	20	56	13.99	56.8333	17	464	0.831	2.057		343	214	15.4667	24.5	7	542	0.665	1.342		32	127	12.1333	48.9333	14	480	0.832	1.925
	Sampling site53	20	56	13.9467	56.0333	16	502	0.842	2.107		343	214	16.1333	25.5	6	538	0.697	1.395		32	127	11.4333	48.9	16	480	0.835	1.931
	Sampling site54	20	56	14.2533	60.0333	17	392	0.84	2.083		343	214	16	24.4	6	545	0.676	1.344		32	127	11.7333	47.3	15	474	0.823	1.95
	Sampling site55	20	56	13.99	64.8667	17	455	0.833	2.099		343	214	15.7667	25.0667	7	521	0.665	1.331		32	127	11.6	47.9	13	480	0.825	1.922
	Sampling site56	25	69	14.0367	59.3333	16	376	0.836	2.076		352	233	14.5667	23.7333	7	546	0.67	1.351		37	135	11.9	46.2	14	489	0.834	1.931
	Sampling site57	25	69	13.71	54.6333	17	460	0.832	2.144		352	233	16.1833	23	6	537	0.68	1.365		37	135	11.9667	49	15	476	0.827	1.921
	Sampling site58	25	69	14.0367	54.0333	16	484	0.827	1.982		352	233	16.9	24.6667	7	549	0.644	1.221		37	135	12.0333	50.0333	13	475	0.813	1.921
	Sampling site59	25	69	13.9133	62.6667	17	448	0.832	2.068		352	233	16.6	25.2667	7	553	0.639	1.43		37	135	12.1	49.3333	13	484	0.823	1.924
	Sampling site60	25	69	13.9633	63.2667	17	420	0.834	2.198		352	233	16.2667	24.2667	7	551	0.646	1.301		37	135	12.4333	48.2333	14	485	0.824	1.922
D	Sampling site61	38	90	12.5333	56.6	17	439	0.843	2.401		400	209	16.3667	24.1667	7	519	0.669	1.292		73	300	11.6	51.0333	12	354	0.798	1.917
	Sampling site62	38	90	12.6333	67.2333	19	467	0.912	2.539		400	209	15.9	30.4	6	562	0.69	1.319		73	300	11.2333	55.5667	12	259	0.784	1.723
	Sampling site63	38	90	14.2667	68.7667	17	179	0.903	2.517		400	209	16.7333	30.1333	6	495	0.75	1.444		73	300	11.4	52.7	13	328	0.706	1.7
	Sampling site64	38	90	11.9333	67.1	18	400	0.86	2.21		400	209	16.3	27.6333	7	555	0.733	1.4		73	300	11.4667	52.4667	13	338	0.78	1.8
	Sampling site65	38	90	13.9833	56.8333	19	369	0.89	2.33		400	209	16.2333	25.3	8	532	0.673	1.3		73	300	11.6667	54.1333	12	296	0.74	1.75
	Sampling site66	44	100	12.97	60.7	19	454	0.881	2.32		451	227	15.8333	27.5333	7	443	0.703	1.351		77	326	11.3667	53.1667	12	318	0.761	1.774
	Sampling site67	44	100	13.57	67.3	18	377	0.876	2.342		451	227	15.7667	24.3667	7	461	0.703	1.352		77	326	11.0667	54.8667	13	315	0.765	1.776
	Sampling site68	44	100	14.25	64.2	18	356	0.887	2.459		451	227	16.1667	27.9667	6	521	0.724	1.368		77	326	11.0667	51.9667	12	308	0.756	1.738
	Sampling site69	44	100	13.0233	64.4	18	329	0.888	2.283		451	227	16.6	28.1	7	511	0.719	1.381		77	326	11.3333	53.6	13	320	0.742	1.747
	Sampling site70	44	100	13.63	63.1333	18	375	0.879	2.397		451	227	16.1	27.0333	6	435	0.703	1.351		77	326	11.0667	55.2667	13	317	0.761	1.773
	Sampling site71	53	121	12.3667	61.1	17	336	0.868	2.523		467	230	16.1667	27.6333	7	465	0.711	1.364		99	345	11.6333	55.2667	13	324	0.767	1.782
	Sampling site72	53	121	13.1467	65.8667	18	352	0.879	2.328		467	230	16.0667	28.8667	6	431	0.71	1.363		99	345	11.4333	53.2333	13	308	0.754	1.745
	Sampling site73	53	121	14.34	60.6333	18	402	0.884	2.277		467	230	16.4667	26.9667	6	449	0.697	1.335		99	345	11.3	50.4333	13	331	0.747	1.785
	Sampling site74	53	121	11.7833	62.1667	18	357	0.889	2.387		467	230	16.4333	28.2667	7	551	0.692	1.311		99	345	11.5	52.5	13	334	0.776	1.821
	Sampling site75	53	121	14.1767	63.2333	18	343	0.876	2.395		467	230	16.1667	28.4	7	450	0.695	1.336		99	345	11.3	51.5333	13	330	0.79	1.809
